# Supplementary material for: 2-Phenyl-1H-imidazole
Source: Acta Crystallogr Sect E Struct Rep Online. 2011 Nov 9;67(Pt 12):o3248. doi: 10.1107/S160053681104699X (PMC3238905; doi:10.1107/S160053681104699X)
Supplement: Supplementary file 2 [file e-67-o3248-Isup2.hkl]

# 
# h,k,l, Fc-squared, Fo-squared, sigma(Fo-squared) and status flag 
# 
data_I
_shelx_title ' KHD115/KHAVASI/SBU/90/2/4' 
_shelx_refln_list_code          4 
_shelx_F_calc_maximum      104.04 
_exptl_crystal_F_000        92.00 
_reflns_d_resolution_high  0.7297 
 
loop_ 
 _symmetry_equiv_pos_as_xyz 
 'x, y, z' 
 '-x, -y, z' 
 '-x+1/2, y, z' 
 'x+1/2, -y, z' 
 'x, y+1/2, z+1/2' 
 '-x, -y+1/2, z+1/2' 
 '-x+1/2, y+1/2, z+1/2' 
 'x+1/2, -y+1/2, z+1/2' 
 
_cell_length_a    10.0740 
_cell_length_b    18.1513 
_cell_length_c     4.1562 
_cell_angle_alpha  90.000 
_cell_angle_beta   90.000 
_cell_angle_gamma  90.000 
 
_shelx_F_squared_multiplier     1.000 
 
loop_ 
 _refln_index_h 
 _refln_index_k 
 _refln_index_l 
 _refln_F_squared_calc 
 _refln_F_squared_meas 
 _refln_F_squared_sigma 
 _refln_observed_status 
   2   0   0     8652.90     8705.08     58.38 o 
   8   0   0      611.93      567.03     14.50 o 
  10   0   0      223.37      213.83     14.00 o 
  12   0   0        0.24        3.01     14.34 o 
   1   2   0     1734.98     1837.25     24.90 o 
   2   2   0      698.65      663.28     19.85 o 
   3   2   0      226.15      197.08     10.65 o 
   4   2   0       80.23       78.97      8.83 o 
   5   2   0       24.82       31.00      7.34 o 
   6   2   0       69.47       54.72      7.48 o 
   7   2   0      443.98      419.77      9.94 o 
   8   2   0       18.07       15.29      8.71 o 
   9   2   0      233.47      233.96      8.97 o 
  10   2   0       47.22       50.20     13.32 o 
  11   2   0        2.44       -3.64     14.30 o 
  12   2   0        4.49       12.71     10.61 o 
  13   2   0        2.32        5.11     11.69 o 
   0   4   0      181.61      213.56     16.99 o 
   1   4   0     3277.36     3146.13    111.44 o 
   2   4   0      203.79      208.60     11.53 o 
   3   4   0      665.74      673.69     14.30 o 
   4   4   0       64.00       69.08     11.34 o 
   5   4   0     1242.71     1312.99     13.01 o 
   6   4   0        5.87       10.29      8.74 o 
   7   4   0      108.66      104.99      9.31 o 
   8   4   0       23.91       26.04      9.76 o 
   9   4   0        1.17       -0.39      9.29 o 
  10   4   0       34.01       32.91     11.41 o 
  11   4   0        6.96       14.41     12.04 o 
  12   4   0        2.95       -2.46     12.81 o 
   0   6   0        1.63       -0.04      7.93 o 
   1   6   0       30.70       32.48      7.71 o 
   2   6   0      438.76      441.30     11.74 o 
   3   6   0      336.86      327.77     10.09 o 
   4   6   0     1079.64     1161.56     14.17 o 
   5   6   0      434.18      459.39      9.23 o 
   6   6   0       13.34       23.36      7.75 o 
   7   6   0       15.12       33.78     10.83 o 
   8   6   0      163.49      158.21     11.70 o 
   9   6   0        9.90       10.10      7.83 o 
  10   6   0       32.49       24.19     12.00 o 
  11   6   0        1.04       13.52     11.75 o 
  12   6   0        8.37       11.59     12.98 o 
  13   6   0        9.89       28.29     14.41 o 
   0   8   0      307.76      313.22     12.40 o 
   1   8   0      231.65      220.16      8.11 o 
   2   8   0        0.07        5.41      7.16 o 
   3   8   0       38.74       38.62      8.11 o 
   4   8   0       73.42       83.61      9.05 o 
   5   8   0        4.84        3.14      7.07 o 
   6   8   0        9.36        4.78     10.86 o 
   7   8   0       34.37       33.23     11.34 o 
   8   8   0      139.01      143.27     11.18 o 
   9   8   0       75.33       76.50     11.23 o 
  10   8   0       40.63       29.87      8.60 o 
  11   8   0        4.52        0.74     12.21 o 
  12   8   0        3.94       -9.17     12.23 o 
  13   8   0        4.81       13.93     13.34 o 
   0  10   0     1454.76     1529.40     15.73 o 
   1  10   0      275.22      275.05      7.78 o 
   2  10   0       90.81       92.43      7.29 o 
   3  10   0      209.93      222.93      7.52 o 
   4  10   0       77.91       79.87      9.77 o 
   5  10   0       43.11       45.62     10.46 o 
   6  10   0        0.20       -1.77      7.57 o 
   7  10   0        5.66        1.00     10.33 o 
   8  10   0       58.36       62.24     10.72 o 
   9  10   0        6.99        5.37     10.30 o 
  10  10   0       22.79       21.37     10.82 o 
  11  10   0        0.00        6.36     12.90 o 
  12  10   0        0.02       13.85     12.69 o 
   0  12   0       17.41       23.86     10.05 o 
   1  12   0       21.44       28.55      7.45 o 
   2  12   0       65.31       69.33      7.60 o 
   3  12   0       27.11       27.32      7.96 o 
   4  12   0       60.98       71.79      8.65 o 
   5  12   0       39.41       39.91      7.37 o 
   6  12   0        0.01        7.57      7.47 o 
   7  12   0        5.85       -1.98      9.71 o 
   8  12   0       17.73       22.51     11.46 o 
   9  12   0        0.53        7.01     10.98 o 
  10  12   0        0.83       10.08      8.90 o 
  11  12   0        0.65       10.35      9.96 o 
  12  12   0        3.55       37.56     13.69 o 
   0  14   0       47.59       35.97     11.03 o 
   1  14   0       71.88       79.50      9.65 o 
   2  14   0       24.31       37.57      9.14 o 
   3  14   0      368.31      366.25      7.47 o 
   4  14   0        0.41        3.17      6.33 o 
   5  14   0      531.58      524.42      9.76 o 
   6  14   0       27.25       13.19     10.59 o 
   7  14   0       21.74        5.35     10.25 o 
   8  14   0       12.07       21.36     11.78 o 
   9  14   0        5.52       -1.42     11.64 o 
  10  14   0        0.09       -0.96     13.43 o 
  11  14   0        6.57      -12.19     13.23 o 
   0  16   0        6.49        6.76     10.11 o 
   1  16   0       42.64       37.77      7.59 o 
   2  16   0       39.44       34.85      7.56 o 
   3  16   0        5.03       11.07      7.11 o 
   4  16   0      206.02      199.32      6.68 o 
   5  16   0       37.04       33.96      8.59 o 
   6  16   0       40.22       34.45      9.91 o 
   7  16   0       13.01      -11.09     11.09 o 
   8  16   0        0.47       -7.71     12.30 o 
   9  16   0        1.13        2.08     12.40 o 
  10  16   0        0.94        6.04     12.91 o 
   0  18   0       63.97       67.55     10.35 o 
   1  18   0        7.49        3.22      7.85 o 
   2  18   0       17.93       22.73      7.51 o 
   3  18   0        1.09        6.47      8.02 o 
   4  18   0        2.85       23.10      8.44 o 
   5  18   0        4.64       15.34      8.64 o 
   6  18   0        1.73       16.92      9.89 o 
   7  18   0        8.57       24.71     10.91 o 
   8  18   0        1.66       14.99      9.88 o 
   9  18   0        0.01       -2.57     10.85 o 
   0  20   0       55.59       57.07     11.16 o 
   1  20   0       21.34       17.69      8.24 o 
   2  20   0       17.77       20.04      6.66 o 
   3  20   0        3.72        3.54      7.98 o 
   4  20   0        0.18        7.47      9.03 o 
   5  20   0        7.43        9.25      9.81 o 
   6  20   0        0.25        3.04     11.12 o 
   7  20   0        3.64       -2.45      9.87 o 
   8  20   0        0.56       12.99     14.90 o 
   0  22   0        0.03        6.45     12.56 o 
   1  22   0        0.01        8.40      8.67 o 
   2  22   0        0.45       -8.85      8.85 o 
   3  22   0        2.69        8.35     12.10 o 
   4  22   0        3.49       18.59      9.63 o 
   5  22   0        1.12        9.20      8.70 o 
   6  22   0        4.22       -3.98      9.96 o 
   0  24   0        1.63       11.45     14.35 o 
   1  24   0        1.30        9.13     10.49 o 
   2  24   0        0.60        5.08      9.44 o 
   3  24   0        4.89        2.05     10.33 o 
   0   1   1     2243.50     2352.04     86.69 o 
   1   1   1     4269.82     4181.46     72.43 o 
   2   1   1      607.85      604.49      9.87 o 
   3   1   1      197.75      201.26      7.93 o 
   4   1   1       63.11       68.38      5.65 o 
   5   1   1      263.90      262.28      6.02 o 
   6   1   1      258.72      254.30      6.78 o 
   7   1   1       14.19       17.83      4.89 o 
   8   1   1      205.53      195.98      5.84 o 
   9   1   1       44.66       49.21      5.57 o 
  10   1   1       72.79       72.72      7.00 o 
  11   1   1        0.25        0.12      7.16 o 
  12   1   1        3.66        1.88      7.20 o 
  13   1   1        2.37       12.27      8.37 o 
   0   3   1    10823.63    10708.79    183.39 o 
   1   3   1     4619.33     4530.48     88.21 o 
   2   3   1      517.05      496.26      9.65 o 
   3   3   1      298.20      293.61      6.68 o 
   4   3   1     1234.29     1212.05     22.86 o 
   5   3   1      259.98      264.23      6.74 o 
   6   3   1       65.89       71.96      5.69 o 
   7   3   1       51.54       56.53      4.69 o 
   8   3   1      281.38      276.00      5.19 o 
   9   3   1       19.64       29.57      5.84 o 
  10   3   1       90.68       92.30      7.86 o 
  11   3   1        4.42        8.39      7.80 o 
  12   3   1        4.92        6.95     11.34 o 
  13   3   1        2.71        6.71     15.11 o 
   0   5   1      190.60      182.25     11.98 o 
   1   5   1       89.24       91.39      5.04 o 
   2   5   1        2.33        5.02      5.62 o 
   3   5   1      185.86      195.08      5.28 o 
   4   5   1       47.40       56.29      5.47 o 
   5   5   1       37.16       37.56      5.29 o 
   6   5   1       49.30       49.99      6.12 o 
   7   5   1       60.86       69.15      4.83 o 
   8   5   1      152.83      139.64      5.70 o 
   9   5   1       15.00       19.94      7.70 o 
  10   5   1       56.26       57.50      8.35 o 
  11   5   1        2.78        3.81      8.46 o 
  12   5   1        0.33       16.20      8.99 o 
  13   5   1        6.48        8.15      9.97 o 
   0   7   1     1578.65     1620.30     10.89 o 
   1   7   1      208.52      210.38      5.23 o 
   2   7   1      137.34      131.90      5.79 o 
   3   7   1      423.83      423.30      8.39 o 
   4   7   1       92.73       94.26      5.20 o 
   5   7   1      323.07      327.97      6.73 o 
   6   7   1       62.87       56.43      6.53 o 
   7   7   1        4.67        8.73      5.64 o 
   8   7   1       86.70       76.34      6.63 o 
   9   7   1       10.56       12.67      7.34 o 
  10   7   1       37.11       35.69     17.05 o 
  11   7   1        1.03        2.17     11.02 o 
  12   7   1        1.29       13.62      9.02 o 
  13   7   1        6.26       19.81     15.80 o 
   0   9   1      181.06      182.15      7.90 o 
   1   9   1       98.60      106.41      5.27 o 
   2   9   1       24.62       26.49      5.44 o 
   3   9   1      169.43      171.38      5.06 o 
   4   9   1       78.70       79.57      5.79 o 
   5   9   1       68.23       72.61      5.06 o 
   6   9   1        4.79        9.66      4.98 o 
   7   9   1       16.15       23.35      6.75 o 
   8   9   1       11.59       23.48      6.11 o 
   9   9   1       23.09       24.28      6.61 o 
  10   9   1        4.08        2.39      9.50 o 
  11   9   1        0.26        3.40      8.43 o 
  12   9   1        0.24       12.54     12.15 o 
   0  11   1      178.78      173.03     11.14 o 
   1  11   1       91.17       96.86      5.32 o 
   2  11   1       64.46       72.52      5.38 o 
   3  11   1      212.63      209.62      6.92 o 
   4  11   1      125.83      121.74      5.94 o 
   5  11   1      201.17      192.79      4.46 o 
   6  11   1       64.65       63.15      5.57 o 
   7  11   1       37.88       48.37      7.69 o 
   8  11   1        6.90       12.64      5.59 o 
   9  11   1       55.66       54.21      8.03 o 
  10  11   1        6.86       15.08      6.97 o 
  11  11   1        0.67       12.70      9.00 o 
  12  11   1        3.80        4.43     13.13 o 
   0  13   1      320.88      311.13     12.27 o 
   1  13   1       19.87       16.47      7.90 o 
   2  13   1       22.15       30.34      6.94 o 
   3  13   1      120.46       99.84      8.92 o 
   4  13   1      168.17      157.69      7.78 o 
   5  13   1      123.73      116.08      5.40 o 
   6  13   1       47.15       41.67      6.27 o 
   7  13   1       11.03        7.62      5.92 o 
   8  13   1        5.49       19.93      8.21 o 
   9  13   1        1.31        1.06      8.04 o 
  10  13   1        1.21        0.15      9.30 o 
  11  13   1        4.34        6.77     10.18 o 
   0  15   1        7.99       12.53     11.41 o 
   1  15   1       30.76       18.37      8.05 o 
   2  15   1       13.43       12.21      6.68 o 
   3  15   1       35.33       34.74      5.35 o 
   4  15   1       36.80       41.28      4.85 o 
   5  15   1       24.15       27.80      4.63 o 
   6  15   1        1.99        5.10      5.17 o 
   7  15   1       16.01       30.18      5.38 o 
   8  15   1        5.32       13.19      8.51 o 
   9  15   1        0.38       -2.37      7.82 o 
  10  15   1        1.06       -0.79      8.08 o 
   0  17   1       22.49       22.02      6.13 o 
   1  17   1       65.13       58.19      7.36 o 
   2  17   1       18.29       18.48      4.83 o 
   3  17   1       61.94       74.60      5.71 o 
   4  17   1       24.69       32.48      5.70 o 
   5  17   1      114.23      116.68      5.36 o 
   6  17   1       14.23       13.54      5.44 o 
   7  17   1        3.35        5.14      7.36 o 
   8  17   1        4.81       23.15      8.18 o 
   9  17   1        4.22       -0.30      9.64 o 
   0  19   1        1.06        9.90      8.07 o 
   1  19   1        7.10       13.70      5.44 o 
   2  19   1        6.17       12.52      5.76 o 
   3  19   1       11.33       19.93      5.70 o 
   4  19   1        6.90       10.27      6.26 o 
   5  19   1       15.75       22.92      5.15 o 
   6  19   1        2.67       15.40      6.61 o 
   7  19   1        2.26       -3.41      9.11 o 
   8  19   1        6.93        8.97      8.58 o 
   0  21   1       18.11       20.39      7.87 o 
   1  21   1        4.07        5.75      5.90 o 
   2  21   1        6.47        8.85      5.50 o 
   3  21   1        3.97        7.19      6.21 o 
   4  21   1        1.94        5.83      5.71 o 
   5  21   1        5.60       -0.47      6.98 o 
   6  21   1        0.05        3.60      8.37 o 
   0  23   1        3.37       17.27      8.89 o 
   1  23   1        4.05      100.41     56.15 o 
   2  23   1        1.13        4.48      6.16 o 
   3  23   1        0.12        5.91      7.05 o 
   4  23   1        0.43       -2.10      6.66 o 
   0   0   2      723.23      738.27     13.31 o 
   2   0   2       10.95        6.06      7.59 o 
   4   0   2      890.27      907.02     48.13 o 
   6   0   2      243.69      236.94      8.48 o 
   8   0   2       66.65       66.98      9.72 o 
  10   0   2       22.02       31.55      6.27 o 
  12   0   2        7.72       15.08     15.18 o 
   0   2   2      121.69      132.50     10.69 o 
   1   2   2        8.51       12.39      4.22 o 
   2   2   2       21.05       22.62      4.28 o 
   3   2   2      176.06      181.19      4.92 o 
   4   2   2       68.52       65.17      6.00 o 
   5   2   2       52.37       55.07      6.31 o 
   6   2   2       44.48       55.89      5.74 o 
   7   2   2       49.18       62.31      8.16 o 
   8   2   2       28.85       25.97      5.25 o 
   9   2   2       42.47       41.60      5.74 o 
  10   2   2       14.96       21.38      5.12 o 
  11   2   2        4.86        8.28      6.42 o 
  12   2   2        0.55       10.25      8.30 o 
   0   4   2     2959.35     2930.23     45.18 o 
   1   4   2      401.87      373.54      5.51 o 
   2   4   2      380.31      381.98      5.35 o 
   3   4   2       59.43       61.05      5.25 o 
   4   4   2       79.55       81.64      5.30 o 
   5   4   2       31.77       39.46      4.94 o 
   6   4   2       10.62       17.43      5.68 o 
   7   4   2       55.44       60.81      5.72 o 
   8   4   2      122.28      119.98      5.60 o 
   9   4   2       52.81       57.08      5.81 o 
  10   4   2       50.13       48.21      5.10 o 
  11   4   2        2.63        8.55      5.51 o 
  12   4   2        0.08       -0.89      8.86 o 
   0   6   2     1417.57     1367.89      9.97 o 
   1   6   2      592.48      575.22     14.68 o 
   2   6   2      193.91      194.47      4.43 o 
   3   6   2        8.08        6.06      5.09 o 
   4   6   2       64.57       66.66      4.88 o 
   5   6   2       10.81       10.48      4.90 o 
   6   6   2        5.82        5.52      5.59 o 
   7   6   2       29.06       41.03      5.41 o 
   8   6   2       51.45       66.41      8.63 o 
   9   6   2       33.14       32.95      5.77 o 
  10   6   2       20.78       25.17      4.98 o 
  11   6   2        2.05        5.74      7.45 o 
  12   6   2        1.16        7.13      8.96 o 
   0   8   2        6.38       12.90      6.13 o 
   1   8   2       51.51       49.95      4.76 o 
   2   8   2       68.86       69.48      4.87 o 
   3   8   2       66.75       64.65      6.31 o 
   4   8   2      104.80      102.10      5.16 o 
   5   8   2      158.99      156.70      6.25 o 
   6   8   2        1.10        0.01      4.92 o 
   7   8   2       37.02       44.82      6.11 o 
   8   8   2       22.05       35.90      5.46 o 
   9   8   2        9.80       15.29      6.98 o 
  10   8   2        3.51        9.50      6.18 o 
  11   8   2        3.80        6.66      8.36 o 
  12   8   2        4.63       21.08     10.08 o 
   0  10   2       81.52       79.09      7.54 o 
   1  10   2       59.57       63.76      4.92 o 
   2  10   2        3.06       10.78      4.83 o 
   3  10   2      198.54      200.82      5.72 o 
   4  10   2      133.03      116.59      5.94 o 
   5  10   2      316.63      305.04      5.91 o 
   6  10   2       29.36       26.58      5.41 o 
   7  10   2       26.87       30.53      5.24 o 
   8  10   2        4.52       10.49      6.61 o 
   9  10   2        3.61        8.32      5.67 o 
  10  10   2        1.82        4.43      6.97 o 
  11  10   2        6.32       14.26     10.79 o 
   0  12   2        4.10        2.74      8.05 o 
   1  12   2       28.22       28.02      5.56 o 
   2  12   2       35.24       32.66      4.77 o 
   3  12   2        4.42       10.56      5.26 o 
   4  12   2       60.54       67.25      5.18 o 
   5  12   2        1.08        4.21      4.53 o 
   6  12   2        3.75        1.06      5.51 o 
   7  12   2        3.92        3.92      6.50 o 
   8  12   2       17.82       23.30      4.88 o 
   9  12   2        4.18        6.09      6.34 o 
  10  12   2        1.23        3.88      8.95 o 
  11  12   2        1.61        9.02     10.48 o 
   0  14   2        7.73        1.94      7.54 o 
   1  14   2      122.84      116.11      4.92 o 
   2  14   2        2.92       -0.24      4.52 o 
   3  14   2       14.15       18.86      4.61 o 
   4  14   2        3.51        4.65      4.69 o 
   5  14   2       22.65       19.64      6.32 o 
   6  14   2        7.21        2.20      6.16 o 
   7  14   2        4.52       13.17      5.68 o 
   8  14   2        2.93        6.40      6.51 o 
   9  14   2       17.62       22.02      7.89 o 
  10  14   2        1.27        0.93     10.12 o 
   0  16   2       35.46       27.42      8.85 o 
   1  16   2       16.71       13.41      5.70 o 
   2  16   2        6.56       18.53      5.40 o 
   3  16   2        6.92        7.55      5.65 o 
   4  16   2        0.73        1.04      6.63 o 
   5  16   2        3.20        2.73      7.42 o 
   6  16   2        2.77       11.43      5.96 o 
   7  16   2        2.28       11.29      7.18 o 
   8  16   2        7.79       -0.84      8.72 o 
   9  16   2        3.55       21.58     10.24 o 
   0  18   2        3.32       10.39     10.97 o 
   1  18   2        4.27       11.25      8.20 o 
   2  18   2        3.51       12.12      8.37 o 
   3  18   2       24.41       32.69      8.31 o 
   4  18   2       11.28       11.25      9.01 o 
   5  18   2       22.96       28.13      6.45 o 
   6  18   2        4.51       16.30      7.39 o 
   7  18   2        1.54        5.80      7.26 o 
   8  18   2        2.18       -0.96      8.84 o 
   0  20   2        0.27        7.94     11.25 o 
   1  20   2        0.32       10.92      8.62 o 
   2  20   2        2.74        3.75      5.85 o 
   3  20   2       11.32       19.45      7.32 o 
   4  20   2       17.38       26.29      7.56 o 
   5  20   2       12.69        9.74      7.13 o 
   6  20   2       11.67        8.56      6.91 o 
   0  22   2        2.11       21.35      8.96 o 
   1  22   2        0.60        8.14      6.64 o 
   2  22   2        1.75        4.24      7.00 o 
   3  22   2        1.89        7.53      7.07 o 
   4  22   2        0.88        0.94      6.64 o 
   0   1   3       52.29       51.29      5.84 o 
   1   1   3       30.58       33.61      5.03 o 
   2   1   3        4.05        0.35      4.57 o 
   3   1   3       24.12       22.67      6.87 o 
   4   1   3       67.20       65.41      4.71 o 
   5   1   3       18.00       21.02      4.68 o 
   6   1   3        2.41        0.16      6.61 o 
   7   1   3        4.96       10.94      6.08 o 
   8   1   3       44.30       56.08      6.44 o 
   9   1   3        1.22        8.29      6.44 o 
  10   1   3       14.37       18.50      7.24 o 
  11   1   3        0.38        6.81      6.68 o 
   0   3   3      105.74      109.94      5.34 o 
   1   3   3      109.26      106.57      5.60 o 
   2   3   3       27.98       33.92      4.73 o 
   3   3   3        1.87        4.16      5.45 o 
   4   3   3       88.13       95.88      8.12 o 
   5   3   3       22.55       29.66      4.96 o 
   6   3   3       27.01       29.68      5.15 o 
   7   3   3        3.30        5.42      4.87 o 
   8   3   3       10.09       13.03      5.38 o 
   9   3   3        0.03        3.42      5.82 o 
  10   3   3        4.64        3.49      6.43 o 
  11   3   3        0.33        9.89      7.17 o 
   0   5   3        9.54       11.02      8.45 o 
   1   5   3        5.66       12.58      4.88 o 
   2   5   3       25.84       29.50      4.49 o 
   3   5   3       12.42       18.57      5.33 o 
   4   5   3       34.85       43.68      5.12 o 
   5   5   3        7.77        6.01      4.91 o 
   6   5   3       29.22       31.14      4.63 o 
   7   5   3        8.03       17.07      5.52 o 
   8   5   3       16.03       19.35      5.75 o 
   9   5   3       15.93       17.07      5.62 o 
  10   5   3        3.33       -0.24      5.91 o 
  11   5   3        0.87        0.85      6.79 o 
   0   7   3      422.32      404.99     12.02 o 
   1   7   3      185.13      178.80     12.73 o 
   2   7   3       70.11       68.05      4.38 o 
   3   7   3       63.33       59.25      5.29 o 
   4   7   3      112.10      117.65      4.41 o 
   5   7   3       74.90       79.22      5.31 o 
   6   7   3       48.38       51.38      5.09 o 
   7   7   3       17.80       22.67      5.65 o 
   8   7   3       15.13       18.96      5.45 o 
   9   7   3       22.74       18.14      5.89 o 
  10   7   3        7.68        9.50      7.13 o 
  11   7   3        4.11        3.41      6.81 o 
   0   9   3      119.53      106.55      6.52 o 
   1   9   3       44.93       37.20      4.10 o 
   2   9   3       13.17       17.62      7.87 o 
   3   9   3       35.04       38.44      4.61 o 
   4   9   3       36.47       41.90      5.13 o 
   5   9   3       14.75       19.45      4.71 o 
   6   9   3        3.38        4.13      5.06 o 
   7   9   3       22.58       21.23      5.83 o 
   8   9   3        8.80       18.90      5.69 o 
   9   9   3       11.76        8.09      7.00 o 
  10   9   3        2.72       12.24      8.13 o 
   0  11   3       18.54        9.81      7.38 o 
   1  11   3       36.96       38.77      4.79 o 
   2  11   3        1.43       13.41      5.05 o 
   3  11   3        6.50       -0.03      6.09 o 
   4  11   3       11.24       10.91      5.15 o 
   5  11   3       22.38       21.63      4.80 o 
   6  11   3        2.39       11.26      5.64 o 
   7  11   3        8.05        8.01      6.22 o 
   8  11   3        0.94       -4.27      6.76 o 
   9  11   3        2.25        3.51      6.53 o 
  10  11   3        1.89        3.92     18.16 o 
   0  13   3       15.34       21.26      7.58 o 
   1  13   3       13.93       14.77      4.92 o 
   2  13   3       12.19        8.82      4.96 o 
   3  13   3       14.13        9.32      5.52 o 
   4  13   3        4.88        9.85      5.38 o 
   5  13   3       21.02       17.45      5.06 o 
   6  13   3        2.75        8.19      5.74 o 
   7  13   3        0.54        3.04      6.46 o 
   8  13   3        5.06        8.41      7.48 o 
   9  13   3        4.61       10.41      8.83 o 
   0  15   3        6.24       11.57      7.81 o 
   1  15   3        0.52        4.41      5.13 o 
   2  15   3        3.80        9.37      5.07 o 
   3  15   3        3.23       -1.08      5.75 o 
   4  15   3        1.27       14.16      7.03 o 
   5  15   3        3.79       -2.99      6.13 o 
   6  15   3        1.07        2.21      6.25 o 
   7  15   3        1.60        9.73      6.83 o 
   8  15   3        1.26        3.92      8.91 o 
   0  17   3        4.49       11.57      8.11 o 
   1  17   3        8.67       12.60      5.22 o 
   2  17   3        0.85       -0.12      5.54 o 
   3  17   3        4.78       17.37      6.00 o 
   4  17   3        0.37       -0.38      7.65 o 
   5  17   3        2.15        4.09      5.86 o 
   6  17   3        0.23       -6.12      7.24 o 
   0  19   3        2.19       14.19      8.60 o 
   1  19   3        1.34        7.42      5.88 o 
   2  19   3        1.78        1.89      6.12 o 
   3  19   3        0.88       -2.35      6.77 o 
   4  19   3        1.46        4.46     13.90 o 
   5  19   3        0.74       15.08     10.44 o 
   0  21   3        3.51       -0.38     13.72 o 
   0   0   4       90.51       85.80     10.37 o 
   2   0   4       26.58       25.55      5.97 o 
   4   0   4        9.61        8.09      7.46 o 
   6   0   4        2.01        0.58      8.35 o 
   8   0   4        8.14        5.92      7.79 o 
   0   2   4        3.45       -1.66      6.97 o 
   1   2   4        6.66       15.42      5.31 o 
   2   2   4        1.99        4.61      4.22 o 
   3   2   4        5.64        8.78      6.26 o 
   4   2   4        2.19       -0.39      4.76 o 
   5   2   4        2.72        8.43      5.53 o 
   6   2   4        0.82        7.32      6.57 o 
   7   2   4        4.62       13.28      7.49 o 
   8   2   4        1.16       -0.42      9.55 o 
   9   2   4        4.69       17.46      7.82 o 
   0   4   4       11.64       13.86      7.41 o 
   1   4   4        2.59        9.39      4.15 o 
   2   4   4        4.52       -2.41      5.08 o 
   3   4   4       12.16        9.98      4.92 o 
   4   4   4       66.19       72.04      6.44 o 
   5   4   4        8.77       15.70      5.76 o 
   6   4   4       23.67       19.10      4.98 o 
   7   4   4        2.52        0.26      5.41 o 
   8   4   4        0.32        2.78      7.35 o 
   9   4   4        2.31        3.76      7.10 o 
   0   6   4       13.24       12.81      8.57 o 
   1   6   4        0.07        7.98      6.79 o 
   2   6   4        2.12       12.29      6.12 o 
   3   6   4       16.84       20.88      4.56 o 
   4   6   4       31.04       37.56      5.49 o 
   5   6   4       14.50       21.48      5.08 o 
   6   6   4       15.61       19.06      5.29 o 
   7   6   4        0.53        9.51      5.73 o 
   8   6   4        2.09        9.86      6.70 o 
   9   6   4        0.10        0.21      6.96 o 
   0   8   4        5.69       13.91     10.68 o 
   1   8   4       29.34       21.91      5.50 o 
   2   8   4        0.58       -0.36      4.53 o 
   3   8   4        2.70        9.39      5.43 o 
   4   8   4        0.42        6.69      4.60 o 
   5   8   4        0.45       -3.11      5.65 o 
   6   8   4        4.84       12.15      5.51 o 
   7   8   4        1.46        4.26      6.58 o 
   8   8   4        6.78       12.56      7.18 o 
   0  10   4       21.61       29.37     11.91 o 
   1  10   4       73.09       58.25      5.86 o 
   2  10   4        3.88       -5.68      5.68 o 
   3  10   4        4.36        4.81      5.04 o 
   4  10   4        2.49        2.45      5.01 o 
   5  10   4        2.25       -0.92      5.30 o 
   6  10   4        1.14        8.89      6.29 o 
   7  10   4        3.45       12.42      6.82 o 
   8  10   4        4.72        9.64      7.15 o 
   0  12   4        6.55        8.92      6.87 o 
   1  12   4        4.05        3.10      6.79 o 
   2  12   4        1.96        3.58      5.72 o 
   3  12   4        1.46       -3.00      6.28 o 
   4  12   4        1.01        3.21      6.08 o 
   5  12   4        1.16        0.16      5.80 o 
   6  12   4        2.61        4.12      6.31 o 
   7  12   4        0.37        1.04      7.47 o 
   0  14   4        0.57       -1.90      9.40 o 
   1  14   4        1.14        5.11      5.61 o 
   2  14   4        0.06        1.58      6.34 o 
   3  14   4        5.40       19.57      6.36 o 
   4  14   4        0.36        6.31      7.21 o 
   5  14   4        5.43       14.47      6.54 o 
   6  14   4        0.82        7.04     11.35 o 
   0  16   4        0.02       13.10      8.19 o 
   1  16   4        0.34       -1.71      6.31 o 
   2  16   4        0.82       -3.52      6.94 o 
   3  16   4        0.70       -0.04      6.51 o 
   4  16   4        2.92        2.76      7.04 o 
   0   1   5        1.32       10.62      7.59 o 
   1   1   5        1.67       -0.82      5.26 o 
   2   1   5        3.85        7.38      5.55 o 
   3   1   5        1.11        9.48      6.21 o 
   4   1   5        8.34       18.10      4.87 o 
   5   1   5        2.06        5.30      5.60 o 
   6   1   5        3.69       10.26      9.31 o 
   0   3   5        4.56        2.06      7.13 o 
   1   3   5        2.99       13.45      5.44 o 
   2   3   5        0.72        3.09      5.13 o 
   3   3   5        4.70       -3.75      6.28 o 
   4   3   5        8.23        2.25      6.18 o 
   5   3   5        5.16        0.37      6.88 o 
   6   3   5        2.23       11.06      6.74 o 
   0   5   5        1.05       12.77     11.85 o 
   1   5   5        0.85        7.22      6.08 o 
   2   5   5        1.74       -5.00      5.81 o 
   3   5   5        0.20        5.34      6.59 o 
   4   5   5        1.56        7.09      5.60 o 
   5   5   5        0.02       -2.40      6.47 o 
   6   5   5        0.15       18.23      9.50 o 
   0   7   5        3.11        3.50     20.17 o 
   1   7   5        2.95        2.54      6.50 o 
   2   7   5        1.41       -1.74      5.85 o 
   3   7   5        0.41       -1.40      5.50 o 
   4   7   5        4.01        5.81      6.13 o 
   5   7   5        1.06        2.62      7.20 o 
   0   9   5        0.31       -1.42      8.76 o 
   1   9   5        0.45       -3.58      7.67 o 
   2   9   5        0.12        2.43      5.74 o 
   3   9   5        0.26       -1.65      7.87 o 
   4   9   5        1.72        1.02      8.45 o 
   0  11   5        5.39       10.45     10.28 o 
   1  11   5        3.51        6.69      6.39 o 
   2  11   5        2.77       19.44      8.30 o 
                                                 
